# Supplementary material for: Evaluation of combinatorial optimisation algorithms for c-optimal experimental designs with correlated observations
Source: Stat Comput. 2023 Jul 29;33(5):112. doi: 10.1007/s11222-023-10280-w (PMC10386961; doi:10.1007/s11222-023-10280-w)
Supplement: Supplementary file 1 — (r 9 KB) [file 11222_2023_10280_MOESM1_ESM.r]

####################################
# Run the optimal algorithms from 
# Watson and Pan 
####################################

# requires the packages glmmrBase and glmmrOptim 

# these packages are on CRAN but the most up to date versions can 
# be installed from the github repository with the following lines:
# devtools::install_github("samuel-watson/glmmrBase")
# devtools::install_github("samuel-watson/glmmrOptim")

# this code runs each algorithm once for the specified model
# as indicated below

# see https://github.com/samuel-watson/glmmrBase for information on model
# specification

# not all the examples are repeated here as modifications to the existing 
# models should be obvious, in particular changing the parameter values

require(glmmrOptim)

#####################################
# EXAMPLE A
# create the dataset
df <- nelder(formula(~ (cl(6) * t(5)) > ind(10)))
df$int <- 0
df[df$t >= df$cl,'int'] <- 1

# build a model
des <- Model$new(covariance = list(formula = ~(1|gr(cl)) + (1|gr(cl,t)), 
                                   parameters = c(0.2,0.1)),
                 mean = list(formula = ~ factor(t)  + int - 1,
                             parameters = rep(0,6)),
                 data = df,
                 family=gaussian())

# add model to the design space
ds <- DesignSpace$new(des)

# local search
opt1 <- ds$optimal(m=100,C=list(c(rep(0,5),1)),algo = 1)
# greedy search
opt2 <- ds$optimal(m=100,C=list(c(rep(0,5),1)),algo = 2,p=8)
# reverse greedy search
opt3 <- ds$optimal(m=100,C=list(c(rep(0,5),1)),algo = 3)

# to change the design object des into the optimal design of size 100 from the local search
des$subset_rows(opt1$rows)
# as an example of generating a plot of the optimal design
plot_data <- aggregate(des$mean_function$data$int,list(des$mean_function$data$cl,
                                                       des$mean_function$data$t,
                                                   des$mean_function$data$int),length)
require(ggplot2)
ggplot(data=plot_data,aes(x=Group.2-1,y=Group.1,fill=x,label=Group.3))+
  geom_tile()+
  geom_label()+
  scale_fill_viridis_c(limits=c(0,10),breaks=seq(0,10,by=2),name="Count")+
  theme_bw()+
  theme(panel.grid=element_blank())+
  labs(x="t",y="Cluster")+
  scale_x_continuous(breaks=1:5)+
  scale_y_continuous(breaks=1:6)

######################################
# EXAMPLE C
# autoregressive covariance specification

df <- nelder(formula(~ (cl(6) * t(5)) > ind(10)))
df$int <- 0
df[df$t >= df$cl,'int'] <- 1

des <- Model$new(covariance = list(formula = ~(1|gr(cl)*ar1(t)), 
                                   parameters = c(0.2,0.6)),
                 mean = list(formula = ~ factor(t)  + int - 1,
                             parameters = rep(0,6)),
                 data = df,
                 family=gaussian())

# add
ds <- DesignSpace$new(des)

# local search
opt1 <- ds$optimal(m=100,C=list(c(rep(0,5),1)),algo = 1)
# greedy search
opt2 <- ds$optimal(m=100,C=list(c(rep(0,5),1)),algo = 2,p=8)
# reverse greedy search
opt3 <- ds$optimal(m=100,C=list(c(rep(0,5),1)),algo = 3)

#####################################
# EXAMPLE E
# binomial with exchangeable covariance

df <- nelder(formula(~ (cl(6) * t(5)) > ind(10)))
df$int <- 0
df[df$t >= df$cl,'int'] <- 1

des <- Model$new(covariance = list(formula = ~(1|gr(cl)) + (1|gr(cl,t)), 
                                   parameters = c(0.25,0.1)),
                 mean = list(formula = ~ factor(t)  + int - 1,
                             parameters = rep(0,6)),
                 data = df,
                 family=binomial())

ds <- DesignSpace$new(des)

# local search
opt1 <- ds$optimal(m=100,C=list(c(rep(0,5),1)),algo = 1)
# greedy search
opt2 <- ds$optimal(m=100,C=list(c(rep(0,5),1)),algo = 2,p=8)
# reverse greedy search
opt3 <- ds$optimal(m=100,C=list(c(rep(0,5),1)),algo = 3)
## then with attenuation
# local search
opt4 <- ds$optimal(m=100,C=list(c(rep(0,5),1)),algo = 1,attenuate_pars = TRUE)
# greedy search
opt5 <- ds$optimal(m=100,C=list(c(rep(0,5),1)),algo = 2,p=8,attenuate_pars = TRUE)
# reverse greedy search
opt6 <- ds$optimal(m=100,C=list(c(rep(0,5),1)),algo = 3,attenuate_pars = TRUE)

###################################
# EXAMPLE I
# Geospatial sampling example with Gaussian model

# create data
data <- nelder(~x(15)*y(15))
data$x <- (data$x-1)/14
data$y <- (data$y-1)/14

data$z <- sqrt((data$x - 0.5)^2 + (data$y - 0.5)^2)
data$cov1 <- exp(-4*data$z)
data$cov2 <- -log(2)*data$z*exp(-4*data$z)

des <- Model$new(
  covariance = list(formula = ~(1|fexp(x,y)),
                    parameters = c(0.25,0.25)),
  mean = list(formula = ~cov1 + cov2,
              parameters = c(0,log(2),4)),
  var_par =1,
  data=data,
  family=gaussian()
)

ds <- DesignSpace$new(des)

# local search
opt1 <- ds$optimal(m=100,C=list(c(rep(0,5),1)),algo = 1)
# greedy search
opt2 <- ds$optimal(m=100,C=list(c(rep(0,5),1)),algo = 2,p=8)
# reverse greedy search
opt3 <- ds$optimal(m=100,C=list(c(rep(0,5),1)),algo = 3)

######################################
# An example with experimental units and both multiplicative and
# combinatorial approaches

df <- nelder(formula(~ (cl(6) * t(5)) > ind(10)))
df$int <- 0
df[df$t >= df$cl,'int'] <- 1

des <- Model$new(covariance = list(formula = ~(1|gr(cl)) + (1|gr(cl,t)), 
                                   parameters = c(0.2,0.1)),
                 mean = list(formula = ~ factor(t)  + int - 1,
                             parameters = rep(0,6)),
                 var_par = sqrt(0.95),
                 data = df,
                 family=gaussian())

# set the experimental unit to the whole row
ds <- DesignSpace$new(des,experimental_condition = df$cl)

# will automatically detect that the experimental units are uncorrelated
# and use the multiplicative algorithm, returnin the weights and all the
# different possible  roundings for the given sample size
opt0 <- ds$optimal(m=6,C=list(c(rep(0,5),1)))

#to alternatively use the other algorithms we need to re-specify our
# data so that there are duplicates of each experimental condition
df <- nelder(formula(~ (cl(6) * t(5)) > ind(10)))
df$int <- 0
df[df$t >= df$cl,'int'] <- 1
for(l in 2:ceiling(k/2)){
  dft <- df[df$cl%in%1:6,]
  dft$cl <- dft$cl + (l-1)*6
  df <- rbind(df,dft)
}
des <- Model$new(covariance = list(formula = ~(1|gr(cl)) + (1|gr(cl,t)), 
                                   parameters = c(0.2,0.1)),
                 mean = list(formula = ~ factor(t)  + int - 1,
                             parameters = rep(0,6)),
                 var_par = sqrt(0.95),
                 data = df,
                 family=gaussian())
#then we can run the algorithm as such
ds <- DesignSpace$new(des,experimental_condition = df$cl)
opt1a <- ds$optimal(m=6,C=list(c(rep(0,5),1)),use_combin=TRUE,algo=3)

#we can speed up this process for the gaussian model as we can instead 
# respecify the model in terms of the cluster-period means. 
# create data with only a single observation per cluster-period
df <- nelder(formula(~ (cl(6) * t(5)) > ind(1)))
df$int <- 0
df[df$t >= df$cl,'int'] <- 1
for(l in 2:ceiling(k/2)){
  dft <- df[df$cl%in%1:6,]
  dft$cl <- dft$cl + (l-1)*6
  df <- rbind(df,dft)
}

# use a mean model
des <- Model$new(covariance = list(formula = ~(1|gr(cl)), 
                                   parameters = c(0.2)),
                 mean = list(formula = ~ factor(t)  + int - 1,
                             parameters = rep(0,6)),
                 var_par = sqrt(0.1^2 + 0.95/10),
                 data = df,
                 family=gaussian())
ds <- DesignSpace$new(des,experimental_condition = df$cl)
opt1b <- ds$optimal(m=6,C=list(c(rep(0,5),1)),use_combin=TRUE,algo=3)

# as algorithm 3 (the reverse greedy search) is deterministic, opt1a and 
# opt1b will be the same design

#####################################
# ROBUST OPTIMAL DESIGN

#the final example demonstrates a robust optimal design with the four gaussian models
# specification is exactly as before, but we just create as many models 
# as required
# it is possible to simplify the code by cloning the objects but
# it is written as explicitly as possible here for clarity

df <- nelder(formula(~ (cl(6) * t(5)) > ind(10)))
df$int <- 0
df[df$t >= df$cl,'int'] <- 1

# change the covariance parameters as needed
des1 <- Model$new(covariance = list(formula = ~(1|gr(cl)) + (1|gr(cl,t)), 
                                    parameters = c(sqrt(0.04),sqrt(0.01))),
                  mean = list(formula = ~ factor(t)  + int - 1,
                              parameters = rep(0,6)),
                  data = df,
                  family=gaussian())

des2 <- Model$new(covariance = list(formula = ~(1|gr(cl)) + (1|gr(cl,t)), 
                                    parameters = c(sqrt(0.01),sqrt(0.01))),
                  mean = list(formula = ~ factor(t)  + int - 1,
                              parameters = rep(0,6)),
                  data = df,
                  family=gaussian())

des3 <- Model$new(covariance = list(formula = ~(1|gr(cl)*ar1(t)), 
                                    parameters = c(sqrt(0.04),0.6)),
                  mean = list(formula = ~ factor(t)  + int - 1,
                              parameters = rep(0,6)),
                  data = df,
                  family=gaussian())

des4 <- Model$new(covariance = list(formula = ~(1|gr(cl)*ar1(t)), 
                                    parameters = c(sqrt(0.01),0.9)),
                  mean = list(formula = ~ factor(t)  + int - 1,
                              parameters = rep(0,6)),
                  data = df,
                  family=gaussian())

ds <- DesignSpace$new(des1,des2,des3,des4)

# local search
opt1 <- ds$optimal(m=100,C=list(c(rep(0,5),1)),algo = 1)
# greedy search
opt2 <- ds$optimal(m=100,C=list(c(rep(0,5),1)),algo = 2,p=8)
# reverse greedy search
opt3 <- ds$optimal(m=100,C=list(c(rep(0,5),1)),algo = 3)
